# Supplementary material for: Obstructive Sleep Apnoea Severity Is Negatively Associated with Depressive Symptoms: A Cross-Sectional Survey of Outpatients with Suspected Obstructive Sleep Apnoea in Japan
Source: Int J Environ Res Public Health. 2022 Apr 20;19(9):5007. doi: 10.3390/ijerph19095007 (PMC9099749; doi:10.3390/ijerph19095007)
Supplement: Supplementary file 1 [file ijerph-19-05007-s001.zip]

Archive with 1 entries (1 files):
- ijerph-1659786-supplementary.pdf
